# Supplementary material for: Novel Carboxylation Method for Polyetheretherketone (PEEK) Surface Modification Using Friedel–Crafts Acylation
Source: Int J Mol Sci. 2023 Oct 27;24(21):15651. doi: 10.3390/ijms242115651 (PMC10650194; doi:10.3390/ijms242115651)
Supplement: Supplementary file 1 [file ijms-24-15651-s001.zip]

Archive with 1 entries (1 files):
- ijms-2652036-supplementary.pdf
